# Supplementary material for: Acute Stress Effects over Time on the Gene Expression and Neurotransmitter Patterns in the Carp (Cyprinus carpio) Brain
Source: Animals (Basel). 2024 Nov 26;14(23):3413. doi: 10.3390/ani14233413 (PMC11639763; doi:10.3390/ani14233413)
Supplement: Supplementary file 1 [file animals-14-03413-s001.zip]

Archive with 1 entries (1 files):
- animals-3317833-supplementary.pdf
